# Supplementary material for: Customizing workflows for electronic patient-reported outcome (ePRO) symptom monitoring using the action, actor, context, target, time (AACTT) framework
Source: Qual Life Res. 2025 May 29;34(8):2329–43. doi: 10.1007/s11136-025-03995-y (PMC12274224; doi:10.1007/s11136-025-03995-y)
Supplement: Supplementary file 1 — Supplementary file1 (XLSX 19 kb) [file 11136_2025_3995_MOESM1_ESM.xlsx]

## Sheet: Supp table 1
	Action (what)	Actor (who)	Context (where)	Target (to, for, with or an behalf of whom the actor performs the action)	Time (when)
1. Intiate ICI treatment plan	N1: Maybe in an opt-out system so people are automatically signed up. And the discussion perhaps could be "are you okay? Everyone is signed up. How do you think this will go for you?", that sort of discussion opposed to being, "do you want to participate?" Because I feel that that may be another question for someone to think about. They go away that perhaps don't get signed up that way. A1: You c…	N4: It's been done at that point, as the medical oncologist. N4: I would say any nurses in the chemotherapy day suite, CNCs and any clinicians. O4: I think it could be the treating clinician, and I also think it could be the nursing staff... and the dieticians. O1: And in my suggestion I still think it should be in the treatment plan because I actually think the person who is prescribing immunoth…	O1: I still think it should be in the treatment plan. N1: linking it to an existing mechanism is...I think more likely to have uptake. N2: I think definitely under 'visit and wrap-up' (a section within Epic), especially...after they've started treatment.	Patient starting ICI	O1: It could be then just something alongside your treatment plan, this is just another thing that you can do. O1: But I think they should be done outside of treatment as well. You know, and I mean, I think there could be a mechanism whereby someone could have started treatment and then they are starting to have problems, I think it should be able to start at any time. N1: We need to know number …
2. Set up Health Hub	Patients can self-enrol in Health Hub via existing enrolment procedure (via a generic link or in person at hospital). If patient cannot self-enrol, enrol onto Health Hub on preferred device, ensure can log into Health Hub, demonstrate how to use Health Hub.	C3: Yes, it would need to be someone who's an EMR (electronic medical record) type of person.	P1: That will be face to face. Plus the manual because sometimes when it’s face-to-face they don’t want to ask the questions and when they go home and I say, oh dear, I forgot. P6: I think we talked about having the showing whatever it was at the...when you have your initial meeting, and maybe how to sign up to the Health Hub even at the initial meeting would be good. C4: Signing up to the Health…	P6: Like a lot of people are not very used to this sort of thing, especially older people who might be more likely to be the patients. And it's just another stress when they're on their own at home.	A2: Well that one person can just go their other appointments, like they are booked into their chemo education session, and the other person comes in to set this up.
3. ePRO symptom monitoring training	P1: I would love to have clear instructions. You log in, have your login, got the face ID and some of the main features and for patients, they will probably look at how to report symptoms, something like that. P6: You maybe you could have an optional little video, but that's pretty straightforward. A1: Yeah, I think the key with that though is to still have some form of education, obviously like …	Ph1: I'm just thinking about the, you know, new patients starting and starting treatment in the CDU (chemotherapy day unit), and see a nurse for education or a pharmacist for education. A1: maybe you could have someone who’s dedicated role was doing that alongside the CDU education sessions.	P1: That will be face to face. Plus the manual because sometimes when it’s face-to-face they don’t want to ask the questions and when they go home and I say, oh dear, I forgot. C3: immunotherapy patients...they're going to be at some point active in the hospital for an hour while we're having an infusion so the start of that sort of programme, it could be just something about I can just sit and l…	Patient +/- carer/ proxy who will assist with Health Hub	Ph1: Obviously the doctors doing it in clinic, but...that's like the worst opportunity to introduce this way of recording side-effects. But that might be in terms of the place in the journey where it can be introduced that could be like one place and having it done by two different people, that might be useful for some patient. Oh1: I'm just thinking about the, you know, new patients starting and…
4. Notification to complete survey	P6: But, I mean, you don't really want to rely on us having to remember to do it. You really need to send us something. So the reminder. So we just do it. I think that's the easiest way.	Epic (via Care Companion)	P6: I guess it just comes in as an e-mail or a text or whatever. And then you do it. I think you'll get the better response that way. N4: Because if you got a link to it, if you got a link in your text, click that. it takes you where you want to go specific to you, then that'll be terrific.	Patient +/- carer/ proxy	As soon as step 1 completed. First survey to be completed at baseline during step 3, then weekly for the first 3 months + ad hoc, then ad hoc.
5. Receive alerts for moderate and severe symptoms	O4: Or we have to give them a script in the switchboard...if we send you an alert, we have to give you a way to get in touch with the right person that's bulletproof. N1: you want it...service dependent, because there will be a few people on immunotherapy from different services. P8: if you click through these and you do come up with something that's severe, does that then flag at the other end f…	O4: I think the patients would say if we're going to do this, then the patient will be sent the direct line somewhere. O1: I feel like it’s got to go to the nursing staff O4: Let's say that the reg (registrar) is notified of this. Doesn't mean that they don't have to do anything about. They might be on the phone here, can you get (name removed) to come and speak to the patient or whatever...there…	Options: • At hospital (via email, text message, Secure Chat in Epic, in Basket message in Epic, or Epic dashboard)	O2: I'm assuming that when they get this traffic light...the patients then have to initiate contact. Well, some patients just assume that once they do a survey... someone's gonna contact them.	N1: I think prior to who receives it, I think it’s also the infrastructure of real-time reporting and who responds in those situations...because people only work certain hours. And if it's going to be real time response to this, we need to have that infrastructure in place
6. Contact patient, discuss symptoms, initiate management	P1: But with this system like that say if I got my rash, it's moderate, and I got the message from the doctor says...get this cream and use it. But if the rash doesn’t reduce in the next 24-hours, let us know. P1: I have a symptom and I receive a call from the hospital saying ‘it’s severe, come here straight away'...that's wonderful. But for example, it's not severe, if you have the text saying '…	P1: if the system can come back to me as quickly as possible with the response from the clinician, from the doctors saying "if you are tired and have a temperature you should go to the hospital or take a rest". P1: if I got my rash, it's moderate, and I got the message from the doctor say that "...get this cream and use it. But if the rash doesn’t reduce in the next 24-hours, let us know." C4: If…	C2: Well, I don't know I think I'm be happy with the text and then I mean, you've still got the option of ringing the nurse N2: You gotta make sure that we encourage the verbal contact by phone.	Patient +/- carer/proxy who completed survey	N1: You can expect a call, someone to respond to this within so many hours, depending on what it was. P1: Then you end up with the hope that if the system can come back to me as quickly as possible with the response from the clinician. P1: The instant reply is good...if we report some side-effects and we have to wait for an hour, that’s gonna be a very long time.
7. Notify treating clinician	Ph1: Let's say that that, you know, severe symptoms and there's a prompt to say, the patient needs to go to ED... we would also have like other things like the severe prompt that goes by by email or to your team, that kind of stuff. So all of those things happening simultaneously. Ph1: So if it is something that could have been managed outside the hospital, we still want to know about it at some …	O1: If somebody rang (name removed) and does a medical review, those things could be automatically communicated.	Options: • At hospital (via email, text message, Secure Chat in Epic, In Basket message in Epic(	Treating clinician (patient’s primary medical oncologist)	Once a moderate or severe alert has been managed
8. At clinic visits, review ePROs, discuss with patient, start management	Ph1: I mean, obviously if they simultaneously have a severe side effect, that might need to get more attention, but like are we going to be using this as a clinician, are the doctors gonna be using this to also then help with management of the side-effects? N1: ‘Cause that would guide those consults.	C2: just with mild, I'm happy to speak to the specialist next time I see them. Really.	In clinic (via phone, telehealth, or F2F)	Patient +/- carer/ proxy	C2: Well, I mean, I've never been in this severe category. So I don't really can't really speak for that, but just with mild, I'm happy to speak to the specialist next time I see them.
9. Contact patient to follow up missing ePROs	C4: Well, I don't think it should nag you, but I think at the other end, the recipient should say, well, such and such hasn't responded, is there a problem? And potentially follow it up. P6: Maybe there should be one prompt at least and sort of what's the problem. You're not able to, you're not able to reply or you know something that covers the likely option so at least you get a, if it's a no, …	N1: And I I think it's really important as a clinician to in the design system to actually get the feedback that perhaps someone has signed up and they're not filling in the forms.	Options: • At hospital (via phone, telehealth, or F2F)	Patients +/- carer/ proxy who have missed a weekly ePRO by > 1 week	N1: So we need to be alerted to that and follow that up. So it's not just waiting till the next appointment to say,' oh, they don't seem to fill it in'...but really following it up that way.
10. Provide IT assistance	Provide technical assistance`	Ph1: With like, EMR or whatever digital system we sort of implement we have a period of time when there's a command centre where anyone whether it's you know us or patients or carers can call and they were having like an issue with this maybe it might be a technical issue where the whole thing is down and nothing's working or it's like they need help with like a specific thing. O3: Is the nurse c…	Options: • At hospital (via phone, telehealth or F2F)	Patients +/- carer/ proxy	Options: • During business hours • 24 hours a day
11. Manually stop ePRO monitoring	O3: Maybe when it’s just really uninformative. You know, like if I felt that it was really misrepresenting things and I got the sense that the patients. I mean, not to be judgmental of the patients reporting what they feel but if I felt that there was a big clinical difference between their reporting and what my takeaway was or what things were on examinations of objectively ... So I don't know w…	O3: Yeah, like with that first page, you know, these are for discussion in your, you know, with your clinician in the clinical setting, there may be occasions where the clinician feels that, you know, there's a different interpretation and that I don't know that the PROs aren’t mirroring.	Options • At hospital (via phone, telehealth, or F2F)	N3: Probably somewhere under chart review, wouldn't it? That's where we go then to create our encounter. N3: I think also potentially that storyboard on the left because if we were to say put in patients COVID vaccination status we would put it there and then we would take that off if you know we had a flag if they were aggressive or whatever. So I think, I think that's an easier spot to take thi…	Options: • At clinic visits • Between clinic visits
