# Supplementary material for: Customizing workflows for electronic patient-reported outcome (ePRO) symptom monitoring using the action, actor, context, target, time (AACTT) framework
Source: Qual Life Res. 2025 May 29;34(8):2329–43. doi: 10.1007/s11136-025-03995-y (PMC12274224; doi:10.1007/s11136-025-03995-y)
Supplement: Supplementary file 2 — Supplementary file2 (XLSX 22 kb) [file 11136_2025_3995_MOESM2_ESM.xlsx]

## Sheet: Supp table 2
	Action (what)	Actor (who)	Context (where)	Target (to, for, with or an behalf of whom the actor performs the action)	Time (when)
1. Intiate ICI treatment plan	Commence ICI-specific treatment plan within Epic Beacon module	O4: I think their theory is, because the medical oncologist prescribes the immunotherapy they gotta know if you are eligible…they’ll be able to say 'I put you on this thing and one of the nurses will ring you up'.	In clinic room (via phone, telephone or F2F)	Patient starting ICI	During medical oncology appointment when cycle 1 of treatment plan is signed
2. Set up Health Hub	A2: Downloading the health hub. Because actually everything we've discussed is assuming that they've already got the health hub.	Ph2: the patient navigator could assist with setting up the app, making sure the patient ready to go for when they see the nurse. Ph2: Which is why then patient navigator, setting up the app and having that already to go could be beneficial. A1: We've been trained to give people a link to sign up for it, but cannot really guide them through using it. A2: When the doctor signs you up, they need to…	If patient can self-enrol: at home If patient cannot self-enrol: at hospital	Patient ± carer/ proxy requiring access to Health Hub	A2: Well, and that probably needs to be done, right, assuming this gets done at the education session in day therapy. That needs to be done prior to 'cause. I don't know how long it takes.
3. ePRO symptom monitoring training	O4: Whoever is taking is actually showing you the app, this is how you do it and so for me this how to set this up in health patient portal? Go and do that. Then you gotta be set up with the app's on your phone or that sort of stuff. Then in the app, whatever. And navigate around it and ...if all else fails, call this number. P4: So I just think maybe...as a side effect, they could say 'this coul…	C3: Well, I think even this sort of queries though being requested, the person has to have some clinical background, so I would think nurse or someone with some understanding of this sort of symptoms that are being addressed. O4: I think, with all due respect, I think you should put a line through IT specialist. This is a communication skill and not an IT skill. And so again, nothing against them…	O4: This is not suitable for a video or YouTube... I think you’ll actually need to sit someone down. C3: Certain I would agree. Starting with an in person. P5: There is a lot of distraction in the rooms (treatment room). It was a long time ago when I did all of this, but there was a lot of distraction, Yeah. So I mean, if you were confident with those things, that would be fine. But if you just w…	P5: Anybody that was a patient or with somebody who wasn't very confident. Ph2: Other family members. So not necessarily the primary carer. O4: I think it's clearly the patient, carer, but I think like we said we could bring in another pair of ears we should say bring your IT buddy. But everyone's got someone who can help. P4: So you're probably dealing with a lot of older patients as well. So it…	Ph2: People usually come in for education, I think that would be a good time to do it. So maybe during education. A2: I think that sort of things quite good to someone could step you through it where you can actually sit with someone and see. I don't know where they could pick it up in the nursing chemo education sessions that they have. A2: Because before they start, they always have a have a se…
4. Notification to complete survey	Send out surveys via Health Hub	Epic (via Care Companion)	At home (via email, SMS, or push notification according to patient's communication preferences in Health Hub)	Patient± carer/ proxy	As soon as step 1 completed. First survey to be completed at baseline during step 3, then weekly for the first 3 months + ad hoc, then ad hoc.
5. Receive alerts for moderate and severe symptoms	P1: I like to call and usually that's why I have a phone number I call it...usually ...the problem is when you call in, you get the message saying that you gotta leave your name, your patient number, date of birth or whatever and they call back. I've never called ...and spoke directly to a nurse.	C1: Either the oncologist or the, well, we're melanoma, so the melanoma team. O3: I think it's best if information is received by a clinician, that being a nurse, ideally a nurse specialist or a doctor, cause I think an administrator is gonna have to pass that on to somebody and I think you know, there might be different thresholds for straight to clinician, you know, for example, out of hours. O…	O3: I like your dashboard concept, so that dedicated time you've got someone eyeballing the dashboard and maybe severe is a trigger like if there's a dedicated person who has additional time to be the PRO recipient. I don't know either an email or a text maybe to a specific phone. N1: For me the dashboard would be something good to look at, but I still, yeah, this volume of how you can be contact…	Patient ± carer/ proxy who completed survey	O3: We need dedicated time. O3: I think may be afterhours, also, at certain severity add a couple of different notifications so things don’t slip through N2: But hopefully it was severe.. it would have automatically... tell them you need to ring now N4: They’d need to have protected time...many colleagues are working 12 hour shifts and many of them are doing double shifts, across state because of…
6. Contact patient, discuss symptoms, initiate management	Call patient +/- carer/ proxy to assess symptoms and document discussion in Epic	C1: Nurse or doctor, anybody's medically experienced that can understand what you're saying. Or you know obviously what's wrong with the patient. You just make a decision and say, look, all sounds okay. C4: I would have thought of nurse would be best to have the information. So you basically got a gate keeper who's going to get this information and then initiate some sort of action. I would have …	O1: Like there's not really an expectation that they're going to see set alert in the middle of night… so it has to be somebody who is in the hospital and expected to be awake.	Patient ± carer/ proxy who completed survey	O3: I think real time has lots of problems. I can't see that being feasible. Even in an ideal setting. And I think that should be inherent, there still has to be an onus on people experiencing side effects to call...So I like that concept of 10 am in the morning because you capture the sort of 8, 9 o'clock, you know, I'm feeling well in the morning let me pop this into the system and that sort of…
7. Notify treating clinician	O3: it should be escalation to the...registrar or the...overseeing consultants, which we have obviously clear pathways in melanoma for that.	N4: It to be lovely to alter it, to be automated. What I do now is I take a call from how many are documented and I give advice to do whatever. I I document it and then I send my notes by email to clinic consultant, to the fellow and the registrar and it's usually the fellow and the registrar that reply to it. That’s how I do it and I usually say if there something additional or different you wou…	N4: And I’m certainly very happy to have the face to face conversation. But often, if they're in clinics or if they ere somewhere else. And save my time trying to find them. O1: I think everybody wants automation again it's again it's just so the question is about whether it's gonna be an email or a within Epic thing.	N1: we currently email, that the treating consultant is plus the registrar or resident whoever it is.	N2: I think too like it's up to your clinical judgment and discretion because ...if we stop somebody's targeted therapy for a couple of days to see if their symptoms resolve, we may not necessarily tell you at that point, but I'll tell you later when we ring them back in 2 days and they're still unwell. But you don't need to know that in the first step.
8. At clinic visits, review ePROs, discuss with patient, start management	Review ePRO results since last clinic visit. Show patient graphs, discuss management of side-effects. If not completed, find out why and provide assistance.	Medical oncologist	In clinic room (via phone, telephone or F2F)	Patient± carer/ proxy	During pre-treatment review
9. Schedule check ins	Ph2: Yeah, once people are well experienced from establishing using it, it is really just a check in because if you're having problems you need someone to show you.	Clinical administrator	C3: And it may be that even sort of after six weeks or something like that, everybody gets a telehealth review of how they are on top of it.	Patients +/- carer/ proxy who have missed a weekly ePRO by > 1 week	C3: And it may be that even sort of after six weeks or something like that, everybody gets a telehealth review of how they are on top of it. O4: I think the best is to check in after two cycles or something like that because do don’t want people struggling with it. Maybe after one cycle.
10. Contact patient to follow up missing ePROs	O4: It's also if you fail to complete. Ph2: I said that for not completing the survey there should be a prompt for a phone call.	Ph2: If it's not knowing how to grade and not knowing how to answer, then it might need to be a nurse. C3: I guess if people were consistently not filling it out. In needs to have a little bit of a light bulb go off on the clinicians’ side, what might be going on here. O2: I think doctors or nurses, I don’t think the admins. Or even the nurses that are giving you the infusion to touch base. Becau…	C3: But I guess a phone call might just clarify where the problem was. O4: A phone call can triage. Ph2: I was gonna say, a phone call and escalate from there. Ph2: I said that for not completing the survey there should be a prompt for a phone call.	Patients +/- carer/ proxy who have missed a weekly ePRO by > 1 week	O2: Maybe a week later.
11. Provide IT assistance	N3: And potentially they might want it on different devices as well.	C3: If the reason for why they can’t complete it is a technical thing, then ironically then maybe a IT person can help out. P7: From a patient point of view I’m not sure where the administrators will be able to provide IT assistance, assuming it’s an administrator who looks after the patients. O2: Usually patients come to me. So I would say not doctors. When it comes to contacting, we are pretty …	O2: So it is a non-urgent technical difficulty then I think an email address that someone checks every day to answer simple questions and troubleshoot. O2: And so if they on site, they normally go down to reception and see if someone can troubleshoot the apps. P7: I think through email or they ring back. E1: But there is a person on the phone helping with, you know, login issues and some technica…	Patient± carer/ proxy	E1: It's (IT helpdesk) definitely not a 24/7 service. But there is a person on the phone helping with, you know, login issues and some technical issues as well. O2: Within 24 to 48 hours. E1: Well it’s (IT helpdesk) not in real time... there is that phone number you can call, but whether or not the issue will get fixed right there and then depends on how technical it is. N3: And I don't know if t…
12. Manually stop ePRO monitoring	Manually stop ePRO monitoring within Epic. This could occur due to cessation of treatment (for progression or toxicity), patient/ clinician preference.	P7: I would want the doctors. O2: I think doctors and nurses. N3: I would think the medical staff. Because I think I'm like, the scenarios I'm thinking of is say someone's got a toxicity and we're now monitoring them along with them having steroids on board and all of that I think It's it deviates from just the regular, I'm having treatment, these are some mild side effects that I'm reporting. Bu…	P7: I would go with the phone. When I come in here, I see doctors and nurses, and I can let them know.	Epic	E1: I guess that also depends on the when, maybe not the first clinic visit, maybe in between or during the second one. Or during a check-in call.
